# Supplementary material for: Contrasting Responses Following Transverse Root Fractures in Two Maxillary Central Incisors: (a) Marginal Breakdown With Superimposed Infection and (b) Transient Internal Surface and Tunnelling Resorption. A Case Report of Management With a 34‐Year 9‐Month Follow‐Up
Source: Dent Traumatol. 2025 Feb 28;41(4):476–83. doi: 10.1111/edt.13049 (PMC12260119; doi:10.1111/edt.13049)
Supplement: Supplementary file 1 — Data S1. [file EDT-41-476-s001.zip]

Archive with 2 entries (2 files):
- PRICE Flowchart.docx
- PRICE-2020-Checklist.docx
